# Supplementary material for: Expanding beyond carnivores to improve livestock protection and conservation
Source: PLoS Biol. 2019 Aug 6;17(8):e3000386. doi: 10.1371/journal.pbio.3000386 (PMC6684038; doi:10.1371/journal.pbio.3000386)
Supplement: S1 Table — (XLSX) [file pbio.3000386.s001.xlsx]

## Sheet: Sheet1
Village	Number of respondents per village	Number of respondents that personally lost livestock	Number of respondents that reported their neighbors lost livestock
Bawin	30	-	11
Thae-kalay	15	-	-
Oh-Htein	15	-	-
Kyun Chan Kone	27	-	4
Chin gone	22	1	2
Ma Yan Gyin	24	-	2
Wa Yar	30	-	5
Chin Kwin	16	-	-
Chaung Yoe	8	-	7
Pyinmachaung	17	-	17
Kwet-it	8	-	-
Thae-phyu	19	-	3
Dipar kwet thin	22	2	7
Kyauk-chun	22	-	-
Htan Pin Khone	9	-	-
Phochaung	6	-	-
Bant Bwae Gone	6	-	-
Baw Nat Gyi	2	-	-
Chaung Sak	2	1	2
Htan Taw Gyi	2	-	-
Kan Lay Kyin	1	-	-
Kan Myint	1	-	-
Kywae Ma Kine	6	-	-
Ma Au Gone	2	-	-
Nga Pyaw Tone (Lat Paddn)	1	-	-
Nwe Betcho	1	-	-
Pane Ne Taung	2	-	-
Phat Taung	7	-	-
Sae Buu Taung	1	-	-
San Pote	2	-	-
Thay Aye Ye	1	-	1
Thayet Gone	3	-	-
Thone Se	5	-	-
Thone Tan Ku	5	-	-
War Paing	5	-	-
War Pyan Gone	3	-	-
Win Ka Yin	1	-	-
Ywar Thit	1	-	-
Zee Chaing	21	1	2
Total	371	5	63
