# Supplementary material for: Expanding beyond carnivores to improve livestock protection and conservation
Source: PLoS Biol. 2019 Aug 6;17(8):e3000386. doi: 10.1371/journal.pbio.3000386 (PMC6684038; doi:10.1371/journal.pbio.3000386)
Supplement: S2 Table — Source: United States Department of Agriculture. 2014. 2012 Census of Agriculture. United States Summary and State Data, Volume 1. Geographic Area Series. Part 51. AC-12-A-51. (XLSX) [file pbio.3000386.s002.xlsx]

## Sheet: Sheet1
Number of participants who had livestock	166
% who reported damage	0.29
Per acre cost of perceived damage	0.08
Number of acres in SC	3,286,233*
Cost of damage extrapolated to the state of SC	$262, 898.64
